# Supplementary material for: Complementary Role of GlcNAc6ST2 and GlcNAc6ST3 in Synthesis of CL40-Reactive Sialylated and Sulfated Glycans in the Mouse Pleural Mesothelium
Source: Molecules. 2022 Jul 16;27(14):4543. doi: 10.3390/molecules27144543 (PMC9320226; doi:10.3390/molecules27144543)
Supplement: Supplementary file 1 [file molecules-27-04543-s001.zip]

Archive with 1 entries (1 files):
- molecules-1658662-supplementary.pdf
